# Supplementary material for: Ferroptosis-related genes mediate tumor microenvironment and prognosis in triple-negative breast cancer via integrated RNA-seq analysis
Source: eLife. 2025 Jun 2;13:RP100923. doi: 10.7554/eLife.100923 (PMC12129453; doi:10.7554/eLife.100923)
Supplement: Figure 2—source code 1. [file elife-100923-fig2-code1.zip]

Archive with 1 entries (1 files):
- eLife-VOR-RA-2024-100923/Figure 2Source code.txt
